# Supplementary material for: Defect Passivation in Perovskite Solar Cells Using Polysuccinimide-Based Green Polymer Additives
Source: Polymers (Basel). 2025 Feb 28;17(5):653. doi: 10.3390/polym17050653 (PMC11902386; doi:10.3390/polym17050653)
Supplement: Supplementary file 1 [file polymers-17-00653-s001.zip]

Archive with 1 entries (1 files):
- polymers-3472351-supplementary.pdf
